# Supplementary material for: Fibrillated Films for Suspension Catalyst Immobilization—A Kinetic Study of the Nitrobenzene Hydrogenation
Source: Materials (Basel). 2024 Nov 6;17(22):5411. doi: 10.3390/ma17225411 (PMC11596000; doi:10.3390/ma17225411)
Supplement: Supplementary file 1 [file materials-17-05411-s001.zip]

Archive with 1 entries (1 files):
- materials-3193898-supplementary.pdf
